# Supplementary material for: Comprehensive mapping of transcription terminator Rho utilization (Rut) sites across the Bacillus subtilis genome
Source: Nucleic Acids Res. 2025 Aug 13;53(15):gkaf765. doi: 10.1093/nar/gkaf765 (PMC12350095; doi:10.1093/nar/gkaf765)
Supplement: gkaf765_Supplemental_Files [file gkaf765_supplemental_files.zip]

Archive with 2 entries (2 files):
- H-SELEX_BsRho supplementary info_NAR_revised_v4.pdf
- Supplementary tables.zip
